# Supplementary material for: Network insights into childhood obesity: unveiling methylated-differentially expressed genes and pathways through integrative bioinformatics analysis
Source: Endocr Connect. 2025 Jun 6;14(6):e250049. doi: 10.1530/EC-25-0049 (PMC12147440; doi:10.1530/EC-25-0049)
Supplement: Supplementary file 1 [file Supplementary_Table_1.xlsx]

## Sheet: Supplementary Table 1
Supplementary Table 1: Protein-protein interaction (PPI) network topography's analysis demonstrating the results for degree (hub genes) and betweenness (bottleneck genes) algorithms.
Node (gene)	Degree (hub genes)	Betweenness (bottleneck genes)
STAT1	8.0	126.333
CCL5	5.0	103.667
TAL1	4.0	43.3333
CBFA2T3	3.0	56
ANG	2.0	56
GATA3	4.0	69.6667
ENG	2.0	30
AKAP1	2.0	30
LMO2	3.0	13
PLCB1	3.0	12
GNA12	3.0	8
PIK3CB	2.0	8
CASP8	3.0	5
EDNRB	2.0	0
CDK4	2.0	0
TAP1	1.0	0
SP110	1.0	0
SLC16A8	1.0	0
SLC16A7	1.0	0
SLC31A2	1.0	0
IER3IP1	1.0	0
RGS1	1.0	0
GAB2	1.0	0
ICAM2	1.0	0
CCL8	1.0	0
NKG7	1.0	0
ADRB2	1.0	0
RNF6	1.0	0
ADH1B	1.0	0
