# Supplementary material for: Network insights into childhood obesity: unveiling methylated-differentially expressed genes and pathways through integrative bioinformatics analysis
Source: Endocr Connect. 2025 Jun 6;14(6):e250049. doi: 10.1530/EC-25-0049 (PMC12147440; doi:10.1530/EC-25-0049)
Supplement: Supplementary file 2 [file Supplementary_Table_2.xlsx]

## Sheet: Supplementary Table 2
Supplementary Table 2. KEGG pathways related to the top three hub-bottleneck genes (CCL5, STAT1, and GATA3) in the childhood obesity PPI network.
Gene Symbol	Pathway Name	FDR
CCL5	Acute myeloid leukemia	8.07822235214284e-07
CCL5	Adherens junction	0.000279240273183271
CCL5	Adipocytokine signaling pathway	1.38049474510905e-07
CCL5	African trypanosomiasis	4.32815708383784e-08
CCL5	AGE-RAGE signaling pathway in diabetic complications	2.80089479748573e-22
CCL5	Allograft rejection	2.76091204388221e-08
CCL5	Amoebiasis	2.10124734342435e-16
CCL5	Antigen processing and presentation	3.25236930897338e-09
CCL5	Apoptosis	3.23117535965062e-09
CCL5	Asthma	5.76524953806113e-05
CCL5	Autoimmune thyroid disease	3.73265314784507e-05
CCL5	B cell receptor signaling pathway	4.69508785644292e-14
CCL5	Bladder cancer	0.0010492306780622
CCL5	Breast cancer	0.00669786881380993
CCL5	C-type lectin receptor signaling pathway	1.24706540535441e-19
CCL5	Cell adhesion molecules	1.20483720908285e-16
CCL5	Cellular senescence	0.0010711758681386
CCL5	Chagas disease	3.73420327766273e-25
CCL5	Chemokine signaling pathway	3.91160832444397e-67
CCL5	Chronic myeloid leukemia	6.42830342147917e-07
CCL5	Colorectal cancer	0.00134259348032459
CCL5	Complement and coagulation cascades	5.30891627603055e-34
CCL5	Coronavirus disease - COVID-19	6.22396738547084e-34
CCL5	Cytokine-cytokine receptor interaction	1.34970182119826e-88
CCL5	Cytosolic DNA-sensing pathway	3.74615165642418e-13
CCL5	Diabetic cardiomyopathy	1.24680398229589e-05
CCL5	ECM-receptor interaction	3.16583442006558e-06
CCL5	Endometrial cancer	0.00639878788188362
CCL5	Epithelial cell signaling in Helicobacter pylori infection	0.000249971822017448
CCL5	Epstein-Barr virus infection	7.14851358032162e-29
CCL5	ErbB signaling pathway	0.00418795807716094
CCL5	Fc epsilon RI signaling pathway	1.89086290097456e-11
CCL5	Fc gamma R-mediated phagocytosis	8.69853033136437e-06
CCL5	Fluid shear stress and atherosclerosis	5.30388876009788e-15
CCL5	Focal adhesion	5.51713132534684e-07
CCL5	FoxO signaling pathway	3.20696717596609e-06
CCL5	Graft-versus-host disease	2.44591041604505e-07
CCL5	Growth hormone synthesis, secretion and action	3.07171038296954e-07
CCL5	Hematopoietic cell lineage	6.57963202955838e-20
CCL5	Hepatitis B	2.30486697609727e-19
CCL5	Hepatitis C	2.00237797462508e-16
CCL5	Herpes simplex virus 1 infection	4.48110102193164e-08
CCL5	HIF-1 signaling pathway	2.36666071411774e-10
CCL5	Human cytomegalovirus infection	2.73494422969318e-23
CCL5	Human immunodeficiency virus 1 infection	4.12291966791911e-15
CCL5	Human papillomavirus infection	2.10193837795353e-12
CCL5	Human T-cell leukemia virus 1 infection	2.50418183038792e-19
CCL5	IL-17 signaling pathway	1.54248101514779e-23
CCL5	Inflammatory bowel disease	5.80428632991679e-17
CCL5	Influenza A	1.38966567735197e-21
CCL5	Insulin resistance	4.36769344472293e-08
CCL5	Intestinal immune network for IgA production	1.25864541206612e-11
CCL5	JAK-STAT signaling pathway	2.18795393139725e-21
CCL5	Kaposi sarcoma-associated herpesvirus infection	1.50550112714297e-27
CCL5	Legionellosis	2.99002597039485e-16
CCL5	Leishmaniasis	2.87211857724255e-16
CCL5	Leukocyte transendothelial migration	3.33977452614848e-10
CCL5	Lipid and atherosclerosis	9.86098330525709e-28
CCL5	Longevity regulating pathway	9.1668155900619e-05
CCL5	Lysosome	0.000695428158783938
CCL5	Malaria	6.70093525710781e-22
CCL5	MAPK signaling pathway	1.54138130193388e-10
CCL5	Measles	1.2347137501031e-22
CCL5	MicroRNAs in cancer	4.67679355912915e-06
CCL5	Natural killer cell mediated cytotoxicity	2.20945094109801e-24
CCL5	Necroptosis	7.61240725653544e-08
CCL5	Neurotrophin signaling pathway	1.06644931430931e-06
CCL5	Neutrophil extracellular trap formation	3.44370948691385e-14
CCL5	NF-kappa B signaling pathway	1.10919948958388e-31
CCL5	Non-alcoholic fatty liver disease	1.34903510183849e-08
CCL5	Non-small cell lung cancer	0.00152342861515993
CCL5	NOD-like receptor signaling pathway	7.62997028120951e-20
CCL5	Osteoclast differentiation	6.12108746420241e-37
CCL5	Pancreatic cancer	3.88790443855866e-06
CCL5	Pathogenic Escherichia coli infection	1.06644931430931e-06
CCL5	Pathways in cancer	4.89269591422779e-19
CCL5	PD-L1 expression and PD-1 checkpoint pathway in cancer	3.83210887942551e-17
CCL5	Pertussis	6.23073687919456e-24
CCL5	Phagosome	3.09720499884184e-10
CCL5	Phospholipase D signaling pathway	2.32203444821548e-05
CCL5	PI3K-Akt signaling pathway	5.63810550743742e-18
CCL5	Platelet activation	5.53682141526228e-07
CCL5	Primary immunodeficiency	2.25355269425953e-15
CCL5	Prion disease	0.00233272627404186
CCL5	Prolactin signaling pathway	2.76091204388221e-08
CCL5	Prostate cancer	1.89749249411821e-06
CCL5	Proteoglycans in cancer	3.1191811825544e-12
CCL5	Rap1 signaling pathway	1.47153116168996e-06
CCL5	Ras signaling pathway	2.19640592158145e-09
CCL5	Regulation of actin cytoskeleton	6.02879944729483e-07
CCL5	Relaxin signaling pathway	9.61592029955395e-07
CCL5	Renal cell carcinoma	4.24367914655495e-05
CCL5	Rheumatoid arthritis	1.48569141277444e-28
CCL5	RIG-I-like receptor signaling pathway	2.61072169048414e-13
CCL5	Salmonella infection	0.00115264448736978
CCL5	Shigellosis	3.27875867046872e-08
CCL5	Signaling pathways regulating pluripotency of stem cells	0.00187647242442856
CCL5	Small cell lung cancer	0.00688186103707648
CCL5	Sphingolipid signaling pathway	0.0012433089902296
CCL5	Staphylococcus aureus infection	3.57623160847904e-14
CCL5	Systemic lupus erythematosus	7.39328706850031e-11
CCL5	T cell receptor signaling pathway	1.46650195055623e-18
CCL5	TGF-beta signaling pathway	0.000632737910600564
CCL5	Th1 and Th2 cell differentiation	2.11482647542838e-18
CCL5	Th17 cell differentiation	4.09294891941359e-28
CCL5	TNF signaling pathway	1.30731287686092e-33
CCL5	Toll-like receptor signaling pathway	1.42789114765527e-30
CCL5	Toxoplasmosis	5.56909580206515e-12
CCL5	Transcriptional misregulation in cancer	4.81462490711367e-08
CCL5	Tuberculosis	9.5312330631216e-22
CCL5	Type I diabetes mellitus	4.60186587473218e-06
CCL5	Type II diabetes mellitus	0.000321995687794724
CCL5	VEGF signaling pathway	6.08336321904035e-05
CCL5	Viral carcinogenesis	1.19555136854328e-13
CCL5	Viral myocarditis	2.84420828809844e-06
CCL5	Viral protein interaction with cytokine and cytokine receptor	7.48721655205627e-81
CCL5	Yersinia infection	4.89269591422779e-19
STAT1	Acute myeloid leukemia	2.21503510721818e-22
STAT1	Adherens junction	2.89689100200915e-30
STAT1	Adipocytokine signaling pathway	2.21075283373867e-15
STAT1	Adrenergic signaling in cardiomyocytes	5.4438115673787e-08
STAT1	African trypanosomiasis	7.67742754663597e-05
STAT1	AGE-RAGE signaling pathway in diabetic complications	5.30408020802976e-28
STAT1	Alcoholism	6.22493025349662e-13
STAT1	Aldosterone synthesis and secretion	3.99438619936645e-06
STAT1	Aldosterone-regulated sodium reabsorption	2.47676530383825e-06
STAT1	Allograft rejection	0.000612707166606406
STAT1	Alzheimer disease	4.02097925966098e-13
STAT1	Amoebiasis	1.32827729277331e-08
STAT1	Amphetamine addiction	9.8803072257493e-15
STAT1	Amyotrophic lateral sclerosis	4.4065362443058e-05
STAT1	AMPK signaling pathway	1.5825906277285e-07
STAT1	Antigen processing and presentation	7.062059808827e-17
STAT1	Apelin signaling pathway	1.84298251160076e-06
STAT1	Apoptosis	7.55605903592866e-33
STAT1	Apoptosis - multiple species	6.37996019550032e-09
STAT1	Autoimmune thyroid disease	0.00211832971257645
STAT1	Autophagy - animal	5.25700306631961e-14
STAT1	Axon guidance	1.72640848806573e-12
STAT1	B cell receptor signaling pathway	9.57060611306943e-21
STAT1	Bacterial invasion of epithelial cells	5.5649503443875e-14
STAT1	Bladder cancer	7.82507290124383e-14
STAT1	Breast cancer	2.6705819497346e-23
STAT1	cAMP signaling pathway	1.28750234433018e-12
STAT1	cGMP-PKG signaling pathway	3.19645702895013e-07
STAT1	C-type lectin receptor signaling pathway	1.59491562573162e-28
STAT1	Calcium signaling pathway	7.82261739829003e-12
STAT1	Cell adhesion molecules	0.00294026666044107
STAT1	Cell cycle	1.45993775196268e-25
STAT1	Cellular senescence	1.21985942967765e-34
STAT1	Central carbon metabolism in cancer	4.45350643685293e-16
STAT1	Chagas disease	1.78197212431405e-29
STAT1	Chemokine signaling pathway	9.59376966903954e-41
STAT1	Choline metabolism in cancer	9.73007003251291e-17
STAT1	Cholinergic synapse	1.2943066694062e-08
STAT1	Chronic myeloid leukemia	3.47415786395595e-35
STAT1	Circadian entrainment	7.78648891679638e-07
STAT1	Cocaine addiction	2.29551736077928e-06
STAT1	Colorectal cancer	5.62314198279612e-25
STAT1	Coronavirus disease - COVID-19	1.08120577876324e-34
STAT1	Cushing syndrome	6.3565011268633e-05
STAT1	Cytokine-cytokine receptor interaction	5.3343767921923e-17
STAT1	Cytosolic DNA-sensing pathway	2.63247270440833e-13
STAT1	Diabetic cardiomyopathy	2.52583616518904e-15
STAT1	DNA replication	0.000582621073884243
STAT1	Dopaminergic synapse	2.33197479164931e-10
STAT1	Endocytosis	3.7944576373282e-12
STAT1	Endometrial cancer	3.78073225631195e-16
STAT1	Epithelial cell signaling in Helicobacter pylori infection	4.77639723875332e-15
STAT1	Epstein-Barr virus infection	3.41180317661497e-69
STAT1	ErbB signaling pathway	1.76470957530897e-39
STAT1	Estrogen signaling pathway	2.33805617522296e-22
STAT1	Fanconi anemia pathway	8.97456556183571e-05
STAT1	Fc epsilon RI signaling pathway	3.48724980815625e-21
STAT1	Fc gamma R-mediated phagocytosis	5.35111957832874e-18
STAT1	Fluid shear stress and atherosclerosis	2.93214443024377e-37
STAT1	Focal adhesion	4.24674325421227e-32
STAT1	FoxO signaling pathway	2.36908831544012e-32
STAT1	Gap junction	8.57526690413339e-07
STAT1	Gastric acid secretion	0.0008214518135761
STAT1	Gastric cancer	2.52776428816726e-21
STAT1	Glioma	2.57270199332383e-26
STAT1	Glucagon signaling pathway	1.29799304674082e-07
STAT1	GnRH secretion	0.000114289578601398
STAT1	GnRH signaling pathway	4.59664585026932e-16
STAT1	Growth hormone synthesis, secretion and action	4.58282977515838e-26
STAT1	Hedgehog signaling pathway	0.00778922529056768
STAT1	Hematopoietic cell lineage	0.0015584987378403
STAT1	Hepatitis B	8.34865373415607e-68
STAT1	Hepatitis C	1.29045620270698e-50
STAT1	Hepatocellular carcinoma	3.39194858949575e-18
STAT1	Herpes simplex virus 1 infection	2.26705367955867e-24
STAT1	Hippo signaling pathway	4.53732362149865e-06
STAT1	HIF-1 signaling pathway	4.86200339536914e-23
STAT1	Homologous recombination	9.31437307943915e-06
STAT1	Human cytomegalovirus infection	4.52229004587139e-58
STAT1	Human immunodeficiency virus 1 infection	1.57993581179327e-54
STAT1	Human papillomavirus infection	3.28168451824806e-35
STAT1	Human T-cell leukemia virus 1 infection	3.10641032416034e-50
STAT1	Huntington disease	0.000102645938316236
STAT1	IL-17 signaling pathway	8.5760176454805e-30
STAT1	Inflammatory bowel disease	4.65564391086251e-16
STAT1	Inflammatory mediator regulation of TRP channels	1.22966496090617e-13
STAT1	Influenza A	1.44435666090282e-55
STAT1	Insulin resistance	1.94649395728632e-24
STAT1	Insulin secretion	0.00628796915616427
STAT1	Insulin signaling pathway	4.247683139455e-20
STAT1	JAK-STAT signaling pathway	2.26919728813687e-51
STAT1	Kaposi sarcoma-associated herpesvirus infection	1.79767934784104e-52
STAT1	Legionellosis	3.80883586050723e-10
STAT1	Leishmaniasis	2.13376231310339e-24
STAT1	Leukocyte transendothelial migration	1.05624251517246e-20
STAT1	Lipid and atherosclerosis	1.03228311751837e-60
STAT1	Long-term potentiation	1.58884937196455e-14
STAT1	Longevity regulating pathway	1.43555865998678e-11
STAT1	Longevity regulating pathway - multiple species	2.1297281506745e-10
STAT1	mTOR signaling pathway	7.15775233005899e-08
STAT1	Malaria	1.54603075802804e-07
STAT1	MAPK signaling pathway	6.58555447046873e-52
STAT1	Measles	1.1566749103115e-63
STAT1	Melanogenesis	3.17407517813154e-07
STAT1	Melanoma	1.4177848521579e-15
STAT1	MicroRNAs in cancer	1.97981659903983e-42
STAT1	Mitophagy - animal	8.11533236467664e-09
STAT1	Natural killer cell mediated cytotoxicity	8.12714454026856e-30
STAT1	Necroptosis	1.08593044898181e-32
STAT1	Neurotrophin signaling pathway	7.7681743503985e-43
STAT1	Neutrophil extracellular trap formation	2.52776428816726e-21
STAT1	NF-kappa B signaling pathway	2.86632377628055e-32
STAT1	Non-alcoholic fatty liver disease	1.11279273657002e-17
STAT1	Non-homologous end-joining	0.005379683102656
STAT1	Non-small cell lung cancer	3.43966555290237e-22
STAT1	Notch signaling pathway	0.00344215386948315
STAT1	NOD-like receptor signaling pathway	5.57455396710629e-40
STAT1	Oocyte meiosis	4.43437074723997e-13
STAT1	Osteoclast differentiation	4.27493305978471e-52
STAT1	Oxytocin signaling pathway	4.03030555462851e-07
STAT1	p53 signaling pathway	2.23436402379135e-12
STAT1	Pancreatic cancer	1.43640066978557e-28
STAT1	Parathyroid hormone synthesis, secretion and action	4.58651577141174e-11
STAT1	Parkinson disease	6.92847795368892e-07
STAT1	Pathogenic Escherichia coli infection	1.26139435514571e-26
STAT1	Pathways in cancer	5.67437396646747e-87
STAT1	Pathways of neurodegeneration - multiple diseases	4.24370701041082e-15
STAT1	PD-L1 expression and PD-1 checkpoint pathway in cancer	6.94526152915007e-37
STAT1	Pertussis	3.83638562509148e-17
STAT1	Phagosome	0.000179010302015765
STAT1	Phospholipase D signaling pathway	1.37313271665069e-13
STAT1	PI3K-Akt signaling pathway	8.72622589201172e-43
STAT1	Platelet activation	2.37285256515684e-10
STAT1	Primary immunodeficiency	1.91760885829684e-09
STAT1	Prion disease	9.9488906986498e-12
STAT1	Progesterone-mediated oocyte maturation	1.2932501278129e-14
STAT1	Prolactin signaling pathway	1.29487418553998e-26
STAT1	Prostate cancer	3.01916591588874e-32
STAT1	Protein processing in endoplasmic reticulum	1.57956903136782e-07
STAT1	Proteoglycans in cancer	5.53256863452422e-44
STAT1	Rap1 signaling pathway	1.28368629958755e-29
STAT1	Ras signaling pathway	1.42257530977193e-34
STAT1	Regulation of actin cytoskeleton	4.61910320485384e-16
STAT1	Regulation of lipolysis in adipocytes	0.00344215386948315
STAT1	Relaxin signaling pathway	1.10601483837551e-19
STAT1	Renal cell carcinoma	2.99066373174644e-16
STAT1	Rheumatoid arthritis	5.52141424067956e-05
STAT1	RIG-I-like receptor signaling pathway	1.33851967093993e-25
STAT1	Salmonella infection	8.13539484755094e-25
STAT1	Shigellosis	1.73786335693008e-37
STAT1	Signaling pathways regulating pluripotency of stem cells	5.76645561142795e-12
STAT1	Small cell lung cancer	1.28892990188226e-18
STAT1	Sphingolipid signaling pathway	3.38835089710677e-14
STAT1	Spinocerebellar ataxia	6.53401672553291e-08
STAT1	Systemic lupus erythematosus	8.26084501443696e-05
STAT1	T cell receptor signaling pathway	1.15188877675962e-35
STAT1	TGF-beta signaling pathway	1.06783401391857e-08
STAT1	Th1 and Th2 cell differentiation	2.8191787635602e-34
STAT1	Th17 cell differentiation	9.27850796615496e-51
STAT1	Thermogenesis	0.000457335900590049
STAT1	Thyroid cancer	2.92244251781369e-07
STAT1	Thyroid hormone signaling pathway	3.19227156711875e-20
STAT1	Thyroid hormone synthesis	0.00250368383962107
STAT1	Tight junction	9.19856613256835e-07
STAT1	TNF signaling pathway	3.7555519555284e-42
STAT1	Toll-like receptor signaling pathway	2.50574934476767e-41
STAT1	Toxoplasmosis	9.73502579425295e-33
STAT1	Transcriptional misregulation in cancer	1.14762673819768e-21
STAT1	Tuberculosis	9.59407504217964e-41
STAT1	Type II diabetes mellitus	5.48162392293874e-13
STAT1	Ubiquitin mediated proteolysis	1.63269271654029e-14
STAT1	Vascular smooth muscle contraction	0.00448984391221818
STAT1	VEGF signaling pathway	5.93739875118831e-16
STAT1	Viral carcinogenesis	1.99326181493156e-55
STAT1	Viral myocarditis	1.30689810436751e-06
STAT1	Viral protein interaction with cytokine and cytokine receptor	4.0549265613408e-13
STAT1	Wnt signaling pathway	2.18308493324459e-10
STAT1	Yersinia infection	6.92595443593796e-38
GATA3	AGE-RAGE signaling pathway in diabetic complications	0.000794700046370787
GATA3	Cell cycle	5.26673271720487e-05
GATA3	Cellular senescence	3.39189617474744e-06
GATA3	FoxO signaling pathway	0.000443408234863407
GATA3	IL-17 signaling pathway	0.00337693906410378
GATA3	JAK-STAT signaling pathway	0.00130243917870743
GATA3	Lipid and atherosclerosis	0.00133179056795103
GATA3	PI3K-Akt signaling pathway	2.91045694133235e-05
GATA3	TGF-beta signaling pathway	0.0036115961535191
GATA3	TNF signaling pathway	0.00677924460988714
GATA3	Wnt signaling pathway	0.00146932892950472
