# Supplementary material for: Network insights into childhood obesity: unveiling methylated-differentially expressed genes and pathways through integrative bioinformatics analysis
Source: Endocr Connect. 2025 Jun 6;14(6):e250049. doi: 10.1530/EC-25-0049 (PMC12147440; doi:10.1530/EC-25-0049)
Supplement: Supplementary file 3 [file Supplementary_Table_3.xlsx]

## Sheet: 1) Module 1
Supplementary Table 3. KEGG pathways enriched in Module 1 and Module 2
Pathway Name	q-value (FDR: BH-method)
Cellular senescence	1.22522e-02
Cell cycle	1.30891e-02
Notch signaling pathway	1.54702e-02
Acute myeloid leukemia	1.61543e-02
Thyroid hormone signaling pathway	1.90958e-02
Renal cell carcinoma	1.97026e-02
Viral carcinogenesis	2.43348e-02
TGF-beta signaling pathway	2.44695e-02
MicroRNAs in cancer	2.47343e-02
Pathways in cancer	2.61854e-02
Th1 and Th2 cell differentiation	2.62043e-02
Wnt signaling pathway	2.71115e-02
Leishmaniasis	2.75342e-02
Transcriptional misregulation in cancer	2.80692e-02
IL-17 signaling pathway	2.86560e-02
JAK-STAT signaling pathway	2.90692e-02
Th17 cell differentiation	3.20731e-02
HIF-1 signaling pathway	3.59344e-02
Small cell lung cancer	3.60566e-02
Growth hormone synthesis, secretion and action	3.65958e-02
Osteoclast differentiation	3.70819e-02
Alcoholism	3.71684e-02
Prolactin signaling pathway	3.73341e-02
PD-L1 expression and PD-1 checkpoint pathway in cancer	3.78844e-02
Neutrophil extracellular trap formation	3.80547e-02
T cell receptor signaling pathway	4.52155e-02
Pancreatic cancer	4.59710e-02
AGE-RAGE signaling pathway in diabetic complications	4.69243e-02
FoxO signaling pathway	4.75426e-02
Epstein-Barr virus infection	4.79251e-02
Breast cancer	4.84683e-02

## Sheet: 2) Module 2
Supplementary Table 3. KEGG pathways enriched in Module 1 and Module 2
Pathway Name	q-value (FDR: BH-method)
Salivary secretion	2.67646e-03
Cortisol synthesis and secretion	2.85688e-03
Insulin secretion	2.97682e-03
Aldosterone synthesis and secretion	3.04039e-03
Pancreatic secretion	3.10506e-03
Cocaine addiction	3.13744e-03
Regulation of lipolysis in adipocytes	3.15777e-03
Glycerophospholipid metabolism	3.47256e-03
Renin secretion	4.05136e-03
Serotonergic synapse	5.17846e-03
Gastric acid secretion	5.42151e-03
Circadian entrainment	5.59852e-03
Morphine addiction	5.73151e-03
Calcium signaling pathway	6.02903e-03
Parathyroid hormone synthesis, secretion and action	6.29870e-03
cGMP-PKG signaling pathway	6.37206e-03
Long-term depression	6.49852e-03
Cholinergic synapse	6.51786e-03
Inflammatory mediator regulation of TRP channels	6.60175e-03
Cushing syndrome	6.84503e-03
Adrenergic signaling in cardiomyocytes	6.88071e-03
Vascular smooth muscle contraction	7.06233e-03
Taste transduction	7.14320e-03
Melanogenesis	7.14965e-03
Dopaminergic synapse	7.89744e-03
Phospholipase D signaling pathway	9.23893e-03
Platelet activation	9.23893e-03
Apelin signaling pathway	9.40509e-03
Gap junction	1.19878e-02
Sphingolipid signaling pathway	1.20700e-02
Growth hormone synthesis, secretion and action	1.25332e-02
Thyroid hormone synthesis	1.26319e-02
Chagas disease	1.27212e-02
Regulation of actin cytoskeleton	1.28056e-02
Relaxin signaling pathway	1.28755e-02
cAMP signaling pathway	1.29259e-02
Chemokine signaling pathway	1.42744e-02
Rap1 signaling pathway	1.67367e-02
Neuroactive ligand-receptor interaction	1.72560e-02
Estrogen signaling pathway	1.84086e-02
Human immunodeficiency virus 1 infection	2.34222e-02
Endocrine and other factor-regulated calcium reabsorption	2.43068e-02
Human cytomegalovirus infection	2.95591e-02
Glutamatergic synapse	3.05378e-02
Retrograde endocannabinoid signaling	3.49520e-02
Glucagon signaling pathway	4.91468e-02
