# Supplementary material for: Network insights into childhood obesity: unveiling methylated-differentially expressed genes and pathways through integrative bioinformatics analysis
Source: Endocr Connect. 2025 Jun 6;14(6):e250049. doi: 10.1530/EC-25-0049 (PMC12147440; doi:10.1530/EC-25-0049)
Supplement: Supplementary file 4 [file Supplementary_Table_4.xlsx]

## Sheet: Supplementary Table 4A
Supplementary Table 4A. KEGG pathways enriched for the 70 MeDEGs together.
Pathway Name	q-value (FDR: BH-method)
Parathyroid hormone synthesis, secretion and action	2.21146e-07
Chemokine signaling pathway	2.33453e-07
Tuberculosis	2.81757e-07
Cellular senescence	3.48031e-07
Thyroid hormone signaling pathway	6.32692e-07
Chronic myeloid leukemia	1.08162e-06
Lipid and atherosclerosis	1.29578e-06
PD-L1 expression and PD-1 checkpoint pathway in cancer	1.41851e-06
Natural killer cell mediated cytotoxicity	2.40887e-06
Human cytomegalovirus infection	3.95385e-06
Viral carcinogenesis	4.17985e-06
Renal cell carcinoma	4.65786e-06
Growth hormone synthesis, secretion and action	4.72237e-06
AGE-RAGE signaling pathway in diabetic complications	5.20833e-06
Pancreatic cancer	5.55643e-06
Non-small cell lung cancer	6.72273e-06
Pathways in cancer	8.02274e-06
Chagas disease	1.07225e-05
Leukocyte transendothelial migration	1.11737e-05
Neutrophil extracellular trap formation	1.23465e-05
Melanoma	1.56151e-05
Th17 cell differentiation	1.62134e-05
Prolactin signaling pathway	2.29232e-05
Yersinia infection	2.32775e-05
Kaposi sarcoma-associated herpesvirus infection	2.33988e-05
Fc epsilon RI signaling pathway	2.48814e-05
Platelet activation	2.56603e-05
MicroRNAs in cancer	2.94536e-05
C-type lectin receptor signaling pathway	4.14562e-05
Fluid shear stress and atherosclerosis	4.41389e-05
Amphetamine addiction	4.51076e-05
Cushing syndrome	4.51309e-05
Osteoclast differentiation	4.55029e-05
T cell receptor signaling pathway	4.56941e-05
Toxoplasmosis	4.62701e-05
Human papillomavirus infection	4.69255e-05
Longevity regulating pathway	5.45486e-05
Proteoglycans in cancer	5.54744e-05
Human T-cell leukemia virus 1 infection	5.57332e-05
Estrogen signaling pathway	5.59780e-05
Fc gamma R-mediated phagocytosis	5.66278e-05
Apelin signaling pathway	5.69663e-05
Hepatitis B	5.73917e-05
Phospholipase D signaling pathway	6.17919e-05
Glioma	6.66072e-05
Viral myocarditis	8.01850e-05
Alcoholism	9.30953e-05
Sphingolipid signaling pathway	9.32164e-05
Hepatitis C	9.38049e-05
B cell receptor signaling pathway	9.79239e-05
Gap junction	9.95386e-05
Relaxin signaling pathway	9.95595e-05
Amoebiasis	1.25820e-04
Malaria	1.26328e-04
TGF-beta signaling pathway	1.44017e-04
Longevity regulating pathway - multiple species	1.63249e-04
Breast cancer	1.64622e-04
Prostate cancer	1.66102e-04
Viral protein interaction with cytokine and cytokine receptor	1.69355e-04
Rap1 signaling pathway	1.73797e-04
Choline metabolism in cancer	1.74849e-04
Human immunodeficiency virus 1 infection	1.84092e-04
Epstein-Barr virus infection	2.09240e-04
Inflammatory bowel disease	2.48628e-04
Primary immunodeficiency	2.50559e-04
Regulation of lipolysis in adipocytes	2.64717e-04
Melanogenesis	2.66868e-04
Small cell lung cancer	2.67076e-04
Transcriptional misregulation in cancer	2.69238e-04
Regulation of actin cytoskeleton	2.71157e-04
Focal adhesion	2.73054e-04
Rheumatoid arthritis	2.73101e-04
PI3K-Akt signaling pathway	2.79963e-04
Toll-like receptor signaling pathway	2.86065e-04
Tight junction	2.88887e-04
HIF-1 signaling pathway	2.97024e-04
Neurotrophin signaling pathway	2.98682e-04
Th1 and Th2 cell differentiation	3.22008e-04
MAPK signaling pathway	3.26005e-04
JAK-STAT signaling pathway	3.27943e-04
Colorectal cancer	3.40098e-04
Hematopoietic cell lineage	3.58253e-04
cAMP signaling pathway	3.59465e-04
Mitophagy - animal	3.72890e-04
FoxO signaling pathway	3.74939e-04
Hepatocellular carcinoma	4.29550e-04
Dopaminergic synapse	4.53560e-04
Axon guidance	4.61872e-04
Long-term depression	4.70871e-04
Signaling pathways regulating pluripotency of stem cells	4.72088e-04
Apoptosis	4.74510e-04
Adrenergic signaling in cardiomyocytes	4.74911e-04
IL-17 signaling pathway	5.14763e-04
Oxytocin signaling pathway	5.54487e-04
GnRH signaling pathway	5.56142e-04
VEGF signaling pathway	5.71382e-04
Type II diabetes mellitus	5.87709e-04
Ras signaling pathway	6.25193e-04
Shigellosis	6.58729e-04
Bladder cancer	6.94524e-04
Long-term potentiation	7.46526e-04
Pathogenic Escherichia coli infection	7.90627e-04
Cortisol synthesis and secretion	8.12578e-04
Insulin resistance	8.16526e-04
NF-kappa B signaling pathway	8.25339e-04
Adipocytokine signaling pathway	8.73401e-04
Acute myeloid leukemia	8.80038e-04
Endometrial cancer	9.01518e-04
TNF signaling pathway	9.05806e-04
Central carbon metabolism in cancer	9.17735e-04
ErbB signaling pathway	9.66580e-04
Inflammatory mediator regulation of TRP channels	1.08306e-03
Vascular smooth muscle contraction	1.09796e-03
Coronavirus disease - COVID-19	1.13253e-03
Thyroid cancer	1.14067e-03
mTOR signaling pathway	1.21503e-03
Graft-versus-host disease	1.29313e-03
Cytokine-cytokine receptor interaction	1.47432e-03
Vasopressin-regulated water reabsorption	1.49516e-03
Insulin signaling pathway	2.11210e-03
Influenza A	2.11304e-03
Bacterial invasion of epithelial cells	2.11338e-03
Cell cycle	2.12369e-03
Thyroid hormone synthesis	2.19684e-03
cGMP-PKG signaling pathway	2.23626e-03
Leishmaniasis	2.26727e-03
Gastric cancer	2.43329e-03
Cytosolic DNA-sensing pathway	2.54175e-03
NOD-like receptor signaling pathway	2.54757e-03
Aldosterone synthesis and secretion	2.63333e-03
Salmonella infection	2.79225e-03
Morphine addiction	3.18823e-03
Diabetic cardiomyopathy	3.33213e-03
Insulin secretion	3.44546e-03
Hippo signaling pathway	3.72724e-03
Type I diabetes mellitus	3.72841e-03
Adherens junction	3.79421e-03
African trypanosomiasis	4.02293e-03
Hedgehog signaling pathway	4.10625e-03
Notch signaling pathway	4.47315e-03
Gastric acid secretion	4.63230e-03
Progesterone-mediated oocyte maturation	5.57135e-03
Serotonergic synapse	6.31955e-03
Circadian entrainment	6.32838e-03
Legionellosis	6.66888e-03
RIG-I-like receptor signaling pathway	6.68028e-03
Vibrio cholerae infection	6.78576e-03
GnRH secretion	7.39202e-03
p53 signaling pathway	7.49400e-03
Pertussis	7.57406e-03
Phagosome	8.32538e-03
Oocyte meiosis	1.00454e-02
Dilated cardiomyopathy	1.07040e-02
Autophagy - animal	1.15827e-02
Measles	1.17968e-02
Antigen processing and presentation	1.18038e-02
Prion disease	1.25674e-02
Aldosterone-regulated sodium reabsorption	1.26148e-02
Cholinergic synapse	1.26329e-02
Protein processing in endoplasmic reticulum	1.32075e-02
Glucagon signaling pathway	1.45649e-02
Epithelial cell signaling in Helicobacter pylori infection	1.76154e-02
Wnt signaling pathway	1.83342e-02
AMPK signaling pathway	1.91024e-02
Glutamatergic synapse	1.91192e-02
Vitamin digestion and absorption	2.09163e-02
DNA replication	2.09361e-02
Endocytosis	2.12372e-02
Calcium signaling pathway	2.12464e-02
Ovarian steroidogenesis	2.12878e-02
Ubiquitin mediated proteolysis	2.24313e-02
Endocrine and other factor-regulated calcium reabsorption	2.37284e-02
Glycerophospholipid metabolism	2.38471e-02
Cell adhesion molecules	2.51011e-02
alpha-Linolenic acid metabolism	2.85148e-02
Bile secretion	3.09371e-02
Renin secretion	3.17623e-02
Non-alcoholic fatty liver disease	3.43563e-02
Ferroptosis	3.53825e-02
Nucleotide excision repair	3.62191e-02
Salivary secretion	3.62209e-02
Allograft rejection	3.69889e-02
Spinocerebellar ataxia	3.72536e-02
GABAergic synapse	4.02065e-02
Intestinal immune network for IgA production	4.25280e-02
Ether lipid metabolism	4.27383e-02
Retinol metabolism	4.37432e-02
ABC transporters	4.49201e-02
Thermogenesis	4.66391e-02
Herpes simplex virus 1 infection	4.69289e-02

## Sheet: Supplementary Table 4B
Supplementary Table 4B. KEGG pathways significantly enriched exclusively by the 45 hypomethylated-highly expressed MeDEGs.
Pathway Name	q-value (FDR: BH-method)
Tuberculosis	9.04737e-06
Chemokine signaling pathway	6.50083e-05
PD-L1 expression and PD-1 checkpoint pathway in cancer	7.63605e-05
Pathways in cancer	1.82371e-04
Leukocyte transendothelial migration	1.84488e-04
Neutrophil extracellular trap formation	1.92478e-04
Natural killer cell mediated cytotoxicity	2.05577e-04
Hematopoietic cell lineage	2.29428e-04
Human cytomegalovirus infection	2.33679e-04
Viral myocarditis	2.44643e-04
Renal cell carcinoma	2.47908e-04
Lipid and atherosclerosis	2.64812e-04
Toxoplasmosis	2.74299e-04
Th17 cell differentiation	3.21081e-04
Yersinia infection	3.24159e-04
Viral carcinogenesis	3.27375e-04
Kaposi sarcoma-associated herpesvirus infection	3.40088e-04
Viral protein interaction with cytokine and cytokine receptor	4.03163e-04
Cocaine addiction	4.44874e-04
Cellular senescence	4.63507e-04
Osteoclast differentiation	4.66731e-04
AGE-RAGE signaling pathway in diabetic complications	5.60018e-04
Parathyroid hormone synthesis, secretion and action	6.51524e-04
Fluid shear stress and atherosclerosis	6.79307e-04
Thyroid hormone signaling pathway	9.26443e-04
Chronic myeloid leukemia	9.27404e-04
Chagas disease	9.31719e-04
NF-kappa B signaling pathway	1.13066e-03
Human T-cell leukemia virus 1 infection	1.15192e-03
Prolactin signaling pathway	1.51990e-03
Pancreatic cancer	1.57204e-03
C-type lectin receptor signaling pathway	1.59089e-03
Alcoholism	1.59515e-03
T cell receptor signaling pathway	1.61368e-03
Platelet activation	1.65808e-03
Primary immunodeficiency	1.84645e-03
Malaria	1.87109e-03
Inflammatory bowel disease	1.99798e-03
Epstein-Barr virus infection	2.74304e-03
Growth hormone synthesis, secretion and action	2.75783e-03
Th1 and Th2 cell differentiation	2.75947e-03
IL-17 signaling pathway	2.78590e-03
Fc epsilon RI signaling pathway	3.00839e-03
Toll-like receptor signaling pathway	3.55650e-03
Cushing syndrome	3.80596e-03
Apelin signaling pathway	4.36586e-03
Small cell lung cancer	4.37494e-03
Human immunodeficiency virus 1 infection	4.47812e-03
Rheumatoid arthritis	4.90587e-03
Human papillomavirus infection	5.13327e-03
Fc gamma R-mediated phagocytosis	5.75578e-03
Leishmaniasis	5.79371e-03
Tight junction	6.67657e-03
Amphetamine addiction	7.34864e-03
Pathogenic Escherichia coli infection	7.36452e-03
JAK-STAT signaling pathway	7.37742e-03
cGMP-PKG signaling pathway	7.37837e-03
Amoebiasis	7.41076e-03
Non-small cell lung cancer	7.45121e-03
TGF-beta signaling pathway	7.45623e-03
Focal adhesion	7.47611e-03
Regulation of actin cytoskeleton	7.49263e-03
Rap1 signaling pathway	7.52729e-03
Hepatitis C	7.72153e-03
MicroRNAs in cancer	7.88255e-03
Graft-versus-host disease	8.47394e-03
Sphingolipid signaling pathway	8.94470e-03
Regulation of lipolysis in adipocytes	8.96887e-03
PI3K-Akt signaling pathway	9.12433e-03
Hepatitis B	9.25503e-03
Cytosolic DNA-sensing pathway	9.41095e-03
Transcriptional misregulation in cancer	9.48754e-03
HIF-1 signaling pathway	1.05217e-02
Apoptosis	1.06110e-02
Cell adhesion molecules	1.17716e-02
Adrenergic signaling in cardiomyocytes	1.17997e-02
cAMP signaling pathway	1.18032e-02
Longevity regulating pathway	1.21856e-02
Neurotrophin signaling pathway	1.22273e-02
Melanoma	1.22274e-02
MAPK signaling pathway	1.27511e-02
Cytokine-cytokine receptor interaction	1.29349e-02
Prostate cancer	1.30785e-02
Vasopressin-regulated water reabsorption	1.33081e-02
Dopaminergic synapse	1.39169e-02
Proteoglycans in cancer	1.42195e-02
Cortisol synthesis and secretion	1.42198e-02
B cell receptor signaling pathway	1.42568e-02
Pertussis	1.44845e-02
Phagosome	1.45411e-02
TNF signaling pathway	1.51173e-02
Vitamin digestion and absorption	1.52481e-02
NOD-like receptor signaling pathway	1.65897e-02
Shigellosis	1.90197e-02
Estrogen signaling pathway	2.08531e-02
Phospholipase D signaling pathway	2.20551e-02
Vibrio cholerae infection	2.26052e-02
Breast cancer	2.26372e-02
Adipocytokine signaling pathway	2.27683e-02
FoxO signaling pathway	2.32085e-02
Legionellosis	2.33964e-02
Influenza A	2.50253e-02
Ras signaling pathway	2.51795e-02
Type II diabetes mellitus	2.52936e-02
Insulin resistance	2.60904e-02
Adherens junction	2.70738e-02
Salmonella infection	2.81345e-02
Calcium signaling pathway	2.84777e-02
Glioma	2.98766e-02
Long-term potentiation	2.99723e-02
ABC transporters	3.06762e-02
Relaxin signaling pathway	3.08028e-02
Antigen processing and presentation	3.26783e-02
Phototransduction	3.32513e-02
Central carbon metabolism in cancer	3.35836e-02
VEGF signaling pathway	3.46907e-02
Bacterial invasion of epithelial cells	3.47530e-02
Axon guidance	3.63889e-02
Signaling pathways regulating pluripotency of stem cells	3.68851e-02
Mitophagy - animal	3.86610e-02
Insulin secretion	4.08160e-02
Gap junction	4.10612e-02
Coronavirus disease - COVID-19	4.47878e-02
Cell cycle	4.66938e-02
Choline metabolism in cancer	4.67293e-02
Thyroid cancer	4.92305e-02
Melanogenesis	4.94804e-02
Intestinal immune network for IgA production	4.95988e-02

## Sheet: Supplementary Table 4C
Supplementary Table 4C. KEGG pathways significantly enriched exclusively by the 25 hypermethylated-low expressed MeDEGs
Pathway Name	q-value (FDR: BH-method)
Parathyroid hormone synthesis, secretion and action	2.32026e-04
Melanoma	9.05228e-04
Cellular senescence	1.03098e-03
Hepatocellular carcinoma	1.09785e-03
mTOR signaling pathway	1.10933e-03
Non-small cell lung cancer	1.11120e-03
Gap junction	1.11856e-03
Growth hormone synthesis, secretion and action	1.22788e-03
Longevity regulating pathway - multiple species	1.23871e-03
Estrogen signaling pathway	1.27884e-03
Long-term depression	1.33867e-03
Choline metabolism in cancer	1.35178e-03
Chronic myeloid leukemia	1.36119e-03
Relaxin signaling pathway	1.36536e-03
Phospholipase D signaling pathway	1.37258e-03
Glioma	1.40105e-03
Thyroid hormone signaling pathway	1.48495e-03
Proteoglycans in cancer	1.97697e-03
Colorectal cancer	1.98345e-03
MicroRNAs in cancer	2.08356e-03
Melanogenesis	2.14926e-03
Endometrial cancer	2.53841e-03
GnRH signaling pathway	2.60984e-03
Longevity regulating pathway	2.63119e-03
Pancreatic cancer	2.79447e-03
Hepatitis B	3.89175e-03
Breast cancer	3.99246e-03
B cell receptor signaling pathway	4.05082e-03
Cocaine addiction	4.61665e-03
Bladder cancer	4.68205e-03
Gastric cancer	5.02754e-03
Diabetic cardiomyopathy	5.03744e-03
Oxytocin signaling pathway	5.03744e-03
Amphetamine addiction	5.04836e-03
Mitophagy - animal	5.05512e-03
Chemokine signaling pathway	5.08544e-03
Inflammatory mediator regulation of TRP channels	5.18561e-03
Hedgehog signaling pathway	5.20907e-03
Human papillomavirus infection	5.67266e-03
Autophagy - animal	5.77839e-03
Fc epsilon RI signaling pathway	5.87343e-03
Hippo signaling pathway	5.90413e-03
Axon guidance	6.28677e-03
Signaling pathways regulating pluripotency of stem cells	6.28866e-03
Sphingolipid signaling pathway	6.62807e-03
Fc gamma R-mediated phagocytosis	6.67642e-03
Progesterone-mediated oocyte maturation	6.70450e-03
AGE-RAGE signaling pathway in diabetic complications	6.71222e-03
Prostate cancer	6.75420e-03
ErbB signaling pathway	6.84562e-03
Retinol metabolism	7.14880e-03
Hepatitis C	7.33034e-03
Lipid and atherosclerosis	7.94127e-03
Chagas disease	7.94583e-03
Acute myeloid leukemia	7.96617e-03
Cushing syndrome	7.98597e-03
VEGF signaling pathway	8.03588e-03
Aldosterone-regulated sodium reabsorption	8.28008e-03
FoxO signaling pathway	8.42230e-03
Viral carcinogenesis	8.48069e-03
GnRH secretion	8.74325e-03
Vascular smooth muscle contraction	8.74884e-03
Apelin signaling pathway	9.73943e-03
Prolactin signaling pathway	9.74612e-03
Platelet activation	9.84870e-03
Insulin signaling pathway	1.04621e-02
p53 signaling pathway	1.04769e-02
Thyroid cancer	1.05236e-02
Oocyte meiosis	1.05395e-02
Amoebiasis	1.18219e-02
Natural killer cell mediated cytotoxicity	1.20714e-02
TGF-beta signaling pathway	1.20876e-02
Coronavirus disease - COVID-19	1.21451e-02
Long-term potentiation	1.27738e-02
Ras signaling pathway	1.30785e-02
Type II diabetes mellitus	1.32128e-02
Central carbon metabolism in cancer	1.41344e-02
Thyroid hormone synthesis	1.41544e-02
Neurotrophin signaling pathway	1.46220e-02
Rap1 signaling pathway	1.48454e-02
Renal cell carcinoma	1.48454e-02
MAPK signaling pathway	1.49708e-02
Circadian entrainment	1.51116e-02
Mismatch repair	1.57298e-02
C-type lectin receptor signaling pathway	1.60081e-02
Transcriptional misregulation in cancer	1.63786e-02
T cell receptor signaling pathway	1.63848e-02
Insulin resistance	1.65659e-02
HIF-1 signaling pathway	1.71535e-02
African trypanosomiasis	1.82169e-02
Dopaminergic synapse	1.82663e-02
Regulation of lipolysis in adipocytes	1.85035e-02
Human cytomegalovirus infection	1.85507e-02
PI3K-Akt signaling pathway	1.85507e-02
cAMP signaling pathway	1.86330e-02
Shigellosis	1.88686e-02
Aldosterone synthesis and secretion	1.90562e-02
Tuberculosis	1.91507e-02
Cell cycle	1.98551e-02
Adipocytokine signaling pathway	2.20212e-02
Regulation of actin cytoskeleton	2.22690e-02
DNA replication	2.24065e-02
Focal adhesion	2.37985e-02
Notch signaling pathway	2.42967e-02
AMPK signaling pathway	2.47336e-02
Adrenergic signaling in cardiomyocytes	2.51082e-02
PD-L1 expression and PD-1 checkpoint pathway in cancer	2.54340e-02
Morphine addiction	2.73241e-02
Human immunodeficiency virus 1 infection	2.78613e-02
Glycerophospholipid metabolism	2.80047e-02
Apoptosis	2.83038e-02
Th17 cell differentiation	2.95617e-02
Salivary secretion	3.02536e-02
Drug metabolism - cytochrome P450	3.03427e-02
Tight junction	3.04113e-02
JAK-STAT signaling pathway	3.04549e-02
Nucleotide excision repair	3.06639e-02
Bacterial invasion of epithelial cells	3.08292e-02
Pathways in cancer	3.13722e-02
Human T-cell leukemia virus 1 infection	3.26948e-02
TNF signaling pathway	3.34144e-02
Metabolism of xenobiotics by cytochrome P450	3.47546e-02
Gastric acid secretion	3.68432e-02
Cortisol synthesis and secretion	3.69154e-02
Chemical carcinogenesis	3.74110e-02
Alcoholism	3.78691e-02
Type I diabetes mellitus	3.81746e-02
Fluid shear stress and atherosclerosis	3.86141e-02
Rheumatoid arthritis	3.86681e-02
Small cell lung cancer	3.88659e-02
Endocrine and other factor-regulated calcium reabsorption	3.96677e-02
Serotonergic synapse	4.04992e-02
Kaposi sarcoma-associated herpesvirus infection	4.05637e-02
Yersinia infection	4.10212e-02
Insulin secretion	4.22456e-02
Protein processing in endoplasmic reticulum	4.25231e-02
Malaria	4.27253e-02
Dilated cardiomyopathy	4.27616e-02
Influenza A	4.29716e-02
Neutrophil extracellular trap formation	4.61300e-02
Prion disease	4.61418e-02
Non-alcoholic fatty liver disease	4.61919e-02
Leukocyte transendothelial migration	4.62201e-02
Thermogenesis	4.62474e-02
Epstein-Barr virus infection	4.65385e-02
Wnt signaling pathway	4.81185e-02
mRNA surveillance pathway	4.88751e-02
Salmonella infection	4.89975e-02
Osteoclast differentiation	4.91355e-02
